# Supplementary material for: Exploring Candidate Gene Studies and Alexithymia: A Systematic Review
Source: Genes (Basel). 2024 Aug 4;15(8):1025. doi: 10.3390/genes15081025 (PMC11353493; doi:10.3390/genes15081025)
Supplement: Supplementary file 1 [file genes-15-01025-s001.zip]

Archive with 1 entries (1 files):
- genes-3115929-supplementary.pdf
